# Supplementary material for: Thin Layer-Protected Gold Nanoparticles for Targeted Multimodal Imaging with Photoacoustic and CT
Source: Pharmaceuticals (Basel). 2021 Oct 25;14(11):1075. doi: 10.3390/ph14111075 (PMC8624483; doi:10.3390/ph14111075)
Supplement: Supplementary file 1 [file pharmaceuticals-14-01075-s001.zip]

Archive with 1 entries (1 files):
- pharmaceuticals-1390646-supplementary.pdf
